# Supplementary material for: Eosinophils improve cardiac function after myocardial infarction
Source: Nat Commun. 2020 Dec 16;11:6396. doi: 10.1038/s41467-020-19297-5 (PMC7745020; doi:10.1038/s41467-020-19297-5)
Supplement: Supplementary file 4 — Source Data [file 41467_2020_19297_MOESM4_ESM.xlsx]

## Sheet: Figure  1
Figure 1. Increased human and mouse blood and heart EOS count after MI.
	Figure 1ab				Figure 1e (EOS% in blood total CD45+ cells)
	blood EOS count 109/L	AMI	LV EF %		WT sham, male	WT MI, male
	0.22	0	48		1.06	4.31
	0.17	0			0.85	1.95
	0.14	0			1.58	6.65
	0.13	0			0.82	4.36
	0.11	0			1.64
	0.13	0
	0.16	0
	0.13	0			Figure 1f (EOS number/heart)
	0.14	0			6h			MI-D1			MI-D3			MI-D7
	0.07	0			WT sham	WT MI		WT sham	WT MI		WT sham	WT MI		WT sham	WT MI
	0.2	0			59.025	702.734		885.182	1741.89		197.706	1061.28		32.9966	350.21
	0.09	0			73.038	306.916		517.4	2863.27		416.126	1091.73		72.9338	570.421
	0.2	0			56.96	308.77		705.62	4060.24		321.23	1690.48		44.0095	218.131
	0.21	0
	0.12	0	60
	0.2	0	50		Figure 1f (EOS% in heart total CD45+ cells)
	0.2	0			6h			MI-D1			MI-D3			MI-D7
	0.16	0			WT sham	WT MI		WT sham	WT MI		WT sham	WT MI		WT sham	WT MI
	0.05	0			0.0089	0.003		0.0135	0.0322		0.0771	0.166		0.0204	0.0715
	0.09	0			0.0112	0.0014		0.0309	0.0226		0.0408	0.0985		0.034	0.0633
	0.23	0			0.01	0.0024		0.0331	0.0331		0.0522	0.0883		0.0189	0.0539
	0.27	0			0.0056				0.0318			0.109			0.054
	0.28	0							0.0276
	0.19	0
	0.13	0
	0.1	0			Figure 1g (EOS number per 105 μm2)
	0.12	0			Infarct	Border	Remote
	0.38	0			9	2.25	0
	0.19	0			2.25	2.25	0
	0.21	0			4.5	2.25	0
	0.14	0			6.75	0	0
	0.15	0			4.5	0
	0.19	0
	0.37	0
	0.12	0			Figure 1i (mRNA fold change)
	0.18	0			MCP1			ICAM1			VCAM1			E-selectin
	0	0			WT sham	WT MI		WT sham	WT MI		WT sham	WT MI		WT sham	WT MI
	0.39	0			1	13.8882		1	2.66879		1	1.83117		1	10.2868
	0.12	0			0.865926	45.111		1.28046	6.79223		0.964842	2.76867		0.595094	27.3756
	0.11	0			0.378252	53.2714		0.67656	7.26236		0.742341	3.20148		0.564507	31.6569
	0.11	0			0.894371	39.9696		0.905461	7.41304		0.902623	2.39334		1.04224	27.0859
	0.25	0			0.399318	31.2114		0.881841	5.64435		0.912039	2.37815		0.538668	24.2362
	0.28	0			0.595369			1.1799			1.25893			0.624889
	0.17	0
	0.05	0			CCR3			Eotaxin			Eotaxin-2			Eotaxin-3			RANTES			MIP1a			MIP1b			MCP2			MCP3
	0.16	0			WT sham	WT MI		WT sham	WT MI		WT sham	WT MI		WT sham	WT MI		WT sham	WT MI		WT sham	WT MI		WT sham	WT MI		WT sham	WT MI		WT sham	WT MI
	0.17	0			1	4.97872		1	0.955003		1	1.59066		1	0.495813		1	2.55598		1	31.8726		1	19.1261		1	1.57017		1	19.2066
	0.18	0			4.58617	28.4454		1.0788	0.864968		1.30529	8.47772		1.15889	1.13215		3.38841	4.84918		2.25295	124.306		2.06445	110.711		0.564792	1.2949		1.18015	39.3998
	0.44	0			1.81307	19.2223		0.551847	1.46511		0.366408	7.58777		0.157912	1.02604		1.09335	8.29628		1.01042	157.872		0.618905	141.604		0.338889	1.61773		0.630861	56.6096
	0.19	0			4.29473	61.5004		0.738112	1.36713		0.836651	7.23643		0.708072	2.34691		1.68092	9.40889		2.28473	259.766		0.49759	142.255		0.420608	1.38457		1.57846	28.5229
	0.18	0			2.47328	125.141		0.710237	1.13885		0.84426	3.29533		0.914618	18.6936		1.14788	10.6246		1.30988	205.466		1.04626	87.5399		0.190175	2.45244		0.791442	25.1702
	0.29	0			2.39752			0.948367			1.14644			1.33834			1.72478			2.31521			1.5502			0.298662			1.26275
	0.09	0
	0.26	0
	0.05	0
	0.16	0
	0.09	0
	0.49	0
	0.03	0
	0.03	0
	0.08	0
	0.12	0	75
	0.27	0
	0.02	0
	0.12	0
	0.2	0
	0.13	0
	0.08	0
	0.17	0
	0.12	0
	0.03	0
	0.1	0
	0.08	0
	0.74	0
	0.29	0
	0.28	0
	0.17	0
	0.21	0
	0.13	0
	0.08	0
	0.27	0
	0.12	0
	0.27	0
	0.27	0
	0.16	0
	0.23	0
	0.21	0
	0.46	0
	0.29	0
	0.16	0
	0.16	0
	0.07	0
	0.22	0
	0.41	0
	0.06	0
	0.16	0
	0.24	0	60.3
	0.16	0
	0.09	0
	0.22	0
	0.16	0	62.4
	0.22	0
	0.14	0
	0.17	0
	0.1	0
	0.26	0
	0.58	0
	0.12	0
	0.2	0
	0.16	0
	0.19	0
	0.21	0
	0.42	0
	0.19	0	66
	0.16	0
	0.33	0	60
	0.1	0
	0.2	0
	0.01	0
	0.34	0
	0.15	0
	0.19	0
	0.08	0
	0.29	0
	0.25	0
	0.37	0
	0.18	0	63
	0.25	0	60
	0.14	0
	0.1	0
	0.2	0
	0.35	0
	0.07	0
	0.34	0	60
	0.2	0	62.8
	0.1	0
	0.17	0
	0	0	50
	0.05	0
	0.06	0
	0.28	0
	0.06	0
	0.28	0
	0.16	0
	0.87	0
	0.1	0
	0.11	0
	0.19	0
	0.09	0
	0.12	0
	0.14	0
	0.33	0
	0.15	0
	0.22	0
	0.41	0
	0.09	0
	0.23	0
	0.15	0
	0.12	0
	0.38	0
	0.15	0
	0.06	0
	0.11	0
	0.28	0
	0.13	0
	0.34	0	59.5
	0.3	0
	0.08	0
	0.21	0
	0.24	0
	0.23	0	56.1
	0.3	0
	0.38	0
	0.26	0	55
	0.14	0
	0.06	0
	0.71	0
	0.08	0
	0.19	0	60
	0.1	0
	0.15	0
	0.23	0
	0.2	0
	0.22	0
	0.08	0
	0.18	0
	0.07	0
	0.36	0	73
	0.19	0
	0.16	0
	0.88	0
	0.14	0
	0.27	0	69
	0.11	0
	0.13	0	63
	0.22	0
	0.33	0
	0.16	0
	0.07	0
	0.06	0
	0.22	0
	0.32	0
	0.12	0
	0.5	0
	0.19	0
	0.48	0	39
	0.23	0
	0.3	0
	0.22	0
	0.31	0
	0.1	0
	0.21	0
	0.46	0
	0.08	0
	0.12	0
	0.16	0
	0.26	0
	0.12	0
	0.19	0
	0.06	0
	0.08	0
	0.11	0
	0.19	0
	0.16	0
	0.23	0
	0.06	0
	0.12	0
	0.26	0
	0.05	0
	0.24	0	60
	0.21	0
	0.57	0
	0.23	0
	0.14	0
	0.21	0
	0.36	0
	0.38	0
	0.48	0
	0.22	0
	0.49	0
	0.17	0
	0.83	0
	0.22	0
	0.38	0
	0.15	0
	0.23	0
	0.19	0
	0.35	0	60
	0.18	0
	0.19	0
	0.08	0
	0.12	0
	0.58	0
	0.52	0	60
	0.13	0
	0.16	0
	0.15	0
	0.09	0
	0.2	0
	0.24	0
	0.3	0
	0.37	0
	0.33	0
	0.23	0
	0.09	0
	0.08	0
	0.23	0
	0.27	0
	0.2	0
	0	0
	0.09	0
	0.08	0
	0.16	0
	0.12	0
	0.11	0	60
	0.12	0
	0.16	0
	0.2	0
	0.18	0
	0.13	0
	0.15	0
	0.21	0
	0.16	0
	0.15	0
	0.31	0
	0.44	0
	0.21	0	60
	0.3	0
	0.11	0
	0.41	0
	0.16	0
	0.28	0
	0.17	0
	0.21	0
	0.25	0	60.8
	0.23	0
	0.31	0
	0.16	0
	0.16	0
	0.12	0
	0.16	0
	0.23	0
	0.36	0
	0.07	0
	0.35	0
	0.12	0
	0.21	0
	0.06	0
	0.04	0
	0.5	0
	0.37	0
	0.2	0
	0.61	0	56.4
	0.07	0
	0.69	0
	0	0
	0.33	0
	0.15	0
	0.27	0
	0.32	0
	0.29	0
	0.12	0
	0.13	0
	0.2	0
	0.05	0
	0.15	0
	0.35	0
	0.16	0
	0.12	0
	0.11	0
	0.21	0
	0.05	0
	0.07	0
	0.13	0
	0.09	0
	0.28	0
	0.23	0
	0.23	0
	0.11	0
	0.11	0
	0.35	0
	0.23	0
	0.61	0
	0.12	0
	0.39	0
	0.38	0	60
	0.28	0
	0.18	0
	0.29	0
	0.09	0
	0.15	0
	0.27	0
	0.23	0
	0.04	0
	0.1	0
	0.11	0
	0.08	0
	0.37	0
	0.17	0
	0.07	0
	0.31	0
	0.16	0
	0.41	0	60
	0.29	0
	0.24	0
	0.38	0
	0.19	0
	0.12	0
	0.14	0
	0.17	0	57
	0.07	0
	0.23	0
	0.24	0
	0.18	0
	0.18	0
	0.22	0
	0.08	0
	0.05	0
	0.08	0
	0.09	0
	0.15	0
	0.26	0
	0.22	0
	0.52	0
	0.13	0
	0.26	0
	0.2	0
	0.23	0
	0.01	0
	0.2	0
	0.2	0
	0.1	0	60
	0.23	0
	0.08	0
	0.11	0
	0.04	0
	0.41	0
	0.17	0
	0.54	0
	0.17	0
	0.18	0
	0.17	0
	0.19	0
	0.37	0
	0.32	0	58
	0.02	0	55
	0.23	0
	0.09	0
	0.11	0
	0.17	0
	0.09	0
	0.12	0
	0.49	0
	0.19	0
	0.13	0
	0.28	0
	0.06	0
	0.11	0
	0.46	0
	0.15	0
	0.2	0
	0.22	0
	0.24	0
	0.14	0
	0.15	0
	0.37	0
	0.29	0
	0.21	0
	0.05	0
	0.2	0
	0.14	0
	0.56	0
	0.17	0
	0.15	0
	0.34	0
	0.14	0
	0.08	0
	0.14	0
	0.39	0
	0.04	0
	0.8	0
	0.11	0
	0.19	0
	0.48	0
	0.18	0
	0.15	0
	0.28	0
	0.12	0
	0.14	0	60
	0.26	0
	0.02	0
	0.26	0
	0.26	0
	0.26	0
	0.35	0
	0.44	0
	0.13	0
	0.19	0
	0.06	0
	0.4	0
	0.14	0
	0.37	0
	0.08	0
	0.3	0
	0.13	0
	0.3	0
	0.17	0	72
	0.14	0
	0.2	0
	0.12	0
	0.19	0
	0.17	0
	0.07	0
	0.05	0
	0.35	0
	0.06	0
	0.28	0
	0.13	0
	0.12	0
	0.27	0
	0.08	0
	0.15	0
	0.07	0
	0.32	0
	0.13	0	74
	0.3	0
	0.11	0
	0.19	0
	0.21	0	63
	0.08	0
	0.2	0
	0.08	0
	0.09	0
	0.1	0
	0.31	0
	0.37	0
	0.17	0
	0.18	0
	0.17	0
	0.19	0
	0.09	0
	0.6	0
	0.11	0
	0.13	0
	0.25	0
	0.08	0
	0.25	0
	0.27	0	61
	0.57	0
	0.17	0
	0.09	0
	0.26	0
	0.41	0
	0.3	0
	0.71	0
	0.08	0
	0.16	0	60
	0.14	0
	0.18	0
	0.52	0
	0.13	0
	0.35	0
	0.27	0
	0.19	0
	0.14	0
	0.1	0
	0.48	0
	0.18	0
	0.2	0
	0.09	0
	0.1	0
	0.16	0
	0.07	0
	0.32	0
	0.38	0
	0.18	0
	0.13	0	60.8
	0.1	0
	0.19	0
	0.56	0
	0.14	0
	0.14	0
	0.37	0
	0.43	0
	0.21	0
	0.21	0	60.4
	0.1	0
	0.17	0
	0.08	0
	0.02	0
	0.12	0
	0.15	0
	0.34	0
	0.18	0
	0.1	0	66
	0.19	0
	0.29	0
	0.07	0
	0.1	0
	0.11	0
	0.1	0
	0.51	0
	0.31	0
	0.21	0
	0.29	0
	0.09	0
	0.14	0
	0.36	0
	0.22	0
	0.37	0
	0.42	0	55.2
	0.08	0
	0.1	0
	0.08	0
	0.31	0
	0.32	0
	0.27	0	60
	0.23	0
	0.14	0
	0.33	0
	0.07	0	60
	0.26	0
	0.09	0
	0.22	0
	1.46	0
	0.27	0	14
	0.04	0
	0.06	0
	0.38	0
	0.22	0
	0.18	0	66
	0.06	0
	0.05	0
	0.3	0
	0.32	0
	0.27	0
	0.39	0
	0.25	0
	0.06	0
	0.18	0
	0.49	0
	0.24	0
	0.14	0
	0.1	0
	0.09	0
	0.38	0
	0.11	0
	0.15	0
	0.06	0
	0.24	0
	0.18	0
	0.12	0
	0.44	0
	0.24	0
	0.09	0
	0.09	0
	0.16	0
	0.1	0
	0.07	0
	0.08	0
	0.02	0
	0.3	0
	0.08	0
	0.27	0
	0.15	0
	0.25	0
	0.06	0
	0.37	0
	0.08	0	60
	0.25	0
	0.14	0
	0.14	0
	0.16	0	60.8
	0.36	0
	0.43	0
	0.15	0
	0.2	0
	0.1	0
	0.08	0
	0.08	0
	0.36	0	60
	0.13	0
	0.09	0
	0.6	0
	0.31	0
	0.33	0
	0.18	0
	0.09	0
	0	0	57.5
	0.06	0
	0.08	0
	0.26	0
	1.76	0
	0.04	0
	0.51	0
	0.77	0
	0.25	0
	0.24	0	60
	0.25	0
	0.29	0	50
	0.1	0
	0.56	0	61
	0.1	0
	0.23	0
	0.28	0
	0.07	0
	0.23	0
	0.16	0
	0.15	0
	0.28	0
	0.24	0
	0.2	0
	0.08	0
	0.75	0
	0.12	0
	0.19	0
	0.2	0	60.4
	0.06	0
	0.23	0
	0.11	0
	0.2	0	60
	0.09	0
	0.08	0
	0.26	0
	0.07	0
	0.06	0
	0.13	0
	0.22	0
	0.06	0
	0.13	0
	0.15	0
	0.17	0
	0.39	0
	0.3	0
	0.21	0
	0.24	0
	0.12	0
	0.21	0
	0.19	0
	0.48	0
	0.26	0
	0.11	0
	0.05	0
	0.07	0
	0.49	0
	0.17	0
	0.21	0
	0.15	0
	0.12	0
	0.27	0
	0.45	0
	0.18	0	51
	0.13	0
	0.1	0
	0.11	0
	0.24	0	55
	0.53	0
	0.32	0
	0.23	0
	0.11	0
	0.15	0
	0.28	0
	0.14	0
	0.23	0
	0.31	0
	0.1	0
	0.08	0
	0.22	0
	0.08	0
	0.07	0
	0.23	0
	0.15	0
	0.31	0
	0.13	0
	0.28	0
	0.17	0
	0.16	0
	0.18	0
	0.33	0
	0.15	0
	0.35	0	60
	0.1	0
	0.45	0
	0.24	0
	0.55	0
	0.09	0
	0.27	0
	0.07	0
	0.87	0
	0.08	0
	0.27	0
	0.02	0
	0.35	0
	0.65	0
	0.16	0
	0.33	0	62.1
	0.25	0
	0.25	0
	0.08	0
	0.19	0
	0.09	0
	0.27	0
	0.09	0
	0.21	0
	0.14	0
	0.15	0
	0.27	0
	0.14	0
	0.35	0
	0.31	0
	0.05	0
	0.24	0
	0.34	0	49
	0.31	0
	0.12	0
	0.17	0
	0.12	0
	0.27	0
	0.28	0
	0.36	0
	0.18	0
	0.21	0
	0.34	0
	0.11	0
	0.16	0
	0.15	0
	0.26	0
	0.14	0
	0.16	0
	0.1	0
	0.21	0
	0.25	0
	0.89	0
	0.22	0
	0.3	0
	0.1	0
	0.17	0
	0.11	0
	0.15	0
	0.18	0	65
	0.43	0
	0.13	0
	0.11	0
	0.06	0
	0.18	0
	0.1	0
	0.15	0
	0.08	0
	0.26	0
	0.13	0
	0.18	0
	0.16	0
	0.19	0
	0.47	0
	0.21	0
	0.13	0
	1.25	0
	0.16	0
	0.11	0
	0.22	0
	0.1	0
	0.11	0
	0.04	0
	0.21	0
	0.21	0
	0.5	0
	0.15	0	59.2
	0.1	0
	0.25	0
	0.42	0
	0.07	0
	0.06	0
	0.06	0
	0.13	0
	0.07	0
	0.11	0
	0.05	0
	0.09	0
	0.21	0
	0.11	0
	0.3	0
	0.18	0
	0.1	0
	0.22	0
	0.1	0	40.3
	0.62	0
	0.1	0
	0.35	0
	0.05	0
	0.16	0
	0.03	0
	0.2	0	64.6
	0.35	0
	0.28	0
	0.33	0
	0.2	0
	0.11	0	55
	0.25	0
	0.14	0
	0.17	0
	0.1	0
	0.25	0
	0.13	0
	0.42	0
	0.28	0
	0.18	0
	0.18	0
	0.3	0
	0.22	0
	0.15	0
	0.23	0
	0.29	0
	0.39	0
	0.17	0
	0.2	0	60
	0.19	0
	0.19	0
	0.22	0
	0.03	0
	0.21	0	66
	0.03	0
	0.03	0
	0.19	0
	0	0
	0.25	0
	0.21	0
	0.09	0
	0.09	0	60
	0.2	0
	0.09	0
	0.13	0
	0.15	0
	0.16	0
	0.11	0
	0.15	0
	0.13	0
	0.38	0
	0.1	0
	0.06	0
	0.2	0
	0.09	0
	0.12	0
	0.12	0	68
	0.38	0
	0.2	0
	0.23	0	55
	0.23	0
	0.07	0
	0.43	0
	0.19	0
	0.33	0
	0.09	0
	0.06	0
	0.39	0
	0.69	0
	0.16	0
	0.07	0
	0.15	0
	0.39	0
	0.26	0
	0.27	0
	0.15	0
	0.2	0
	0.32	0	58
	0.13	0
	0.13	0
	0.02	0
	0.29	0
	0.06	0
	0.08	0
	0.17	0
	0.49	0
	0.33	0
	0.21	0
	0.24	0
	0.27	0
	0.1	0
	0.35	0	60
	0.77	0
	0.14	0
	0.52	0
	0.11	0
	0.33	0
	0.27	0
	0.15	0
	0.18	0
	0.15	0
	0.26	0
	0.1	0
	0.22	0
	0.21	0
	0.14	0
	0.22	0
	0.51	0
	0.3	0
	0.11	0	60
	0.3	0
	0.41	0
	0.24	0
	0.22	0
	0.33	0
	0.12	0
	0.13	0
	0.19	0
	0.38	0
	0.12	0
	0.16	0
	0.07	0
	0.11	0
	0.1	0
	0.16	0
	0.3	0
	0.09	0	63
	0.08	0
	0.1	0
	0.29	0
	0.24	0
	0.32	0
	0.4	0
	0.1	0
	0.1	0
	0.09	0
	0.19	0	67
	0.34	0
	0.39	0
	0.13	0
	0.32	0
	0.22	0
	0.15	0
	0.16	0
	0.13	0
	0.21	0
	0.12	0
	0.25	0
	0.13	0
	1.13	0
	0.25	0
	0.3	0	71
	0.12	0	53
	0.19	0
	0.16	0
	0.04	0
	0.13	0
	0.38	0
	0.27	0
	0.14	0	59.2
	0.06	0
	0.17	0
	0.49	0
	0.02	0
	0.13	0
	0.36	0
	0.26	0
	0.08	0
	0.2	0
	0.37	0
	0.29	0
	0.2	0
	0.07	0
	0.54	0
	0.13	0
	0.28	0
	0.06	0
	0.07	0
	0.49	0
	0.09	0
	0.21	0
	0.13	0
	0.33	0
	0.09	0
	0.2	0
	0.78	0
	0.37	0
	0.09	0
	0.26	0
	0.38	0	60
	0.16	0
	0.18	0
	0.07	0
	0.12	0
	0.24	0
	0.08	0
	0.13	0
	0.44	0
	0.16	0
	0.24	0
	0.25	0
	0.12	0
	0.17	0
	0.26	0
	0.06	0
	0.6	0
	0.13	0
	0.05	0
	0.12	0
	0.06	0
	0.1	0
	0.15	0
	0.11	0
	0.3	0
	0.21	0
	0.08	0
	0.2	0
	0.16	0
	0.08	0
	0.56	0
	0.38	0
	0.37	0
	0.14	0
	0.1	0
	0.07	0
	0.11	0
	0.14	0
	0.28	0	55
	0.21	0
	0.03	0	63
	0.16	0
	0.15	0	61.2
	0.21	0
	0.13	0
	0.18	0
	0.16	0	60
	0.16	0
	0.16	0
	0.26	0
	0.12	0
	0.14	0
	0.12	0
	0.58	0
	0.13	0
	0.32	0
	0.11	0
	0.15	0
	0.1	0	60
	0.07	0
	1.26	0
	0.12	0
	0.19	0
	0.24	0	61.2
	0.16	0
	0.12	0
	0.27	0
	0.18	0
	0.4	0
	0.12	0
	0.19	0
	0.1	0
	0.32	0
	0.37	0	66.8
	0.44	0
	0.18	0
	0.15	0	60
	0.1	0
	0.07	0
	0.16	0
	0.06	0
	0.25	0
	0.21	0
	0.29	0
	0.44	0
	0.54	0
	0.01	0	60
	0.21	0
	0.3	0
	0.12	0
	0.19	0
	0.13	0
	0.17	0
	0.09	0
	0.18	0
	0.14	0
	0.18	0
	0.21	0
	0.2	0	55.4
	0.25	0
	0.21	0
	0.16	0
	0.28	0
	0.05	0
	0.12	0
	0.16	0
	0.06	0
	0.09	0
	0.14	0
	0.12	0
	0.21	0
	0.15	0
	0.39	0
	0.19	0
	0.05	0
	0.3	0
	0.14	0
	0.16	0
	0.05	0
	0.11	0
	0.31	0
	0.1	0
	0.17	0
	0.19	0
	0.37	0
	0.34	0
	0.1	0
	0.32	0
	0.2	0
	0.15	0
	0.21	0
	0.08	0
	0.38	0
	0.05	0
	0.15	0
	0.11	0
	0.06	0
	0.15	0
	0.16	0
	0.06	0
	0.24	0
	0.05	0
	0.23	0
	0.21	0
	0.28	0
	0.3	0
	0.2	0
	0.29	0
	0.06	0
	0.11	0
	0.18	0
	0.69	0
	0.21	0
	0.16	0
	0.12	0
	0.39	0
	0.18	0
	0.12	0
	0.16	0
	0.08	0	67.5
	0.15	0
	0.06	0
	0.12	0
	0.17	0
	0.17	0
	0.08	0
	0.24	0
	0.21	0
	0.16	0
	0.15	0
	0.05	0
	0.13	0	60
	0.12	0
	0.18	0
	0.06	0
	0.18	0
	0.45	0
	0.07	0
	0.15	0
	0.44	0
	0.11	0
	0.32	0
	0.27	0
	0.1	0
	0.31	0
	0.08	0
	0.43	0
	0.24	0
	0.22	0
	0.22	0
	0.38	0
	0.4	0
	0.06	0
	0.17	0
	0.34	0
	0.14	0
	0.27	0
	0.73	0
	0.23	0
	0.12	0
	0.22	0
	0.2	0
	0.17	0
	0.15	0
	0.19	0
	0.26	0
	0.17	0	62.3
	0.6	0
	0.05	0
	0.13	0
	0.16	0
	0.04	0	54.7
	0.31	0
	0.51	0
	0.17	0
	0.48	0
	0.19	0
	0.53	0
	0.15	0
	0.62	0
	0.17	0
	0.13	0	55
	0.25	0
	0.36	0
	0.68	0
	0.14	0
	0.19	0
	0.4	0
	0.6	0
	0.08	0	60.4
	0.12	0
	0.24	0
	0.21	0	50.8
	0.05	0
	0.09	0
	0.07	0	55
	0.08	0
	0.1	0	60.8
	0.09	0
	0.29	0
	0.17	0
	0.19	0
	0.16	0
	0.28	0
	0.09	0
	0.11	0
	0.48	0
	0.1	0
	0.13	0
	0.27	0
	0.37	0
	0.26	0
	0.06	0
	0.04	0
	0.23	0	60.1
	0.16	0
	0.21	0
	0.32	0
	0.26	0
	0.27	0
	0.11	0
	0.12	0
	0.12	0
	0.44	0
	0.23	0
	0.2	0
	0.42	0
	0.39	0	55.1
	0.48	0
	0.22	0
	0.14	0
	0.21	0	60
	0.19	0
	0.34	0
	0.07	0
	0.25	0
	0.29	0
	0.14	0	57
	0.13	0
	0.13	0
	0.05	0
	0.36	0
	0.44	0
	0.07	0
	0.2	0
	0.4	0
	0.39	0
	0.11	0
	0.07	0
	0.19	0
	0.13	0
	0.16	0
	0.24	0
	0.16	0
	0.15	0
	0.22	0
	0.27	0
	0.02	0
	0.31	0	59.3
	0.38	0
	0.23	0
	0.14	0
	0.11	0
	0.2	0
	0.37	0
	0.19	0
	0.44	0
	0.46	0
	0.21	0
	0.12	0
	0.02	0
	0.1	0
	0.25	0
	0.21	0
	0.09	0
	0.33	0
	0.28	0
	0.11	0
	0.2	0
	0.57	0
	0.11	0
	0.27	0
	0.09	0
	0.15	0	61.8
	0.08	0
	0.04	0
	0.22	0
	0.29	0
	0.17	0
	0.05	0
	0.25	0
	0.07	0
	0.2	0	59.3
	0.06	0
	0.25	0
	0.06	0
	0.2	0
	0.39	0
	0.12	0
	0.16	0
	0.13	0
	0.08	0
	0.49	0
	0.05	0
	0.29	0
	0.24	0	55
	0.17	0
	0.96	0
	0.24	0
	0.07	0
	0.17	0	61.2
	0.09	0	60
	0.21	0
	0.38	0
	0.16	0
	0.38	0
	0.05	0
	0.35	0	60
	0.07	0
	0.31	0
	0.24	0
	0.45	0
	0.22	0
	0.06	0
	0.26	0
	0.16	0
	0.36	0
	0.02	0
	0.17	0
	0.33	0
	0.12	0
	0.27	0
	0.24	0	58.4
	1.24	0
	0.15	0
	0.07	0
	0.06	0
	0.11	0
	0.32	0
	0.24	0
	0.32	0
	0.26	0
	0.13	0
	0.55	0
	0.13	0
	0.07	0	55.4
	0.1	0	72
	0.28	0	60.1
	0.15	0
	0.23	0
	0.15	0
	0.18	0
	0.17	0
	0.07	0
	0.14	0
	0.15	0
	0.07	0
	0.28	0
	0.18	0
	0.23	0
	0.23	0
	0.07	0
	0.07	0
	0.16	0
	0.15	0
	0.31	0
	0.27	0
	0.13	0	55
	0.17	0	60.6
	0.21	0
	0.16	0
	0.3	0	55.3
	0.3	0
	0.15	0
	0.27	0
	0.08	0
	0.23	0
	0.53	0	60
	0.15	0
	0.27	0	56.9
	0.41	0
	0.08	0	59.1
	0.09	0
	0.33	0
	0.12	0
	0.23	0
	0.05	0
	0.38	0	60
	0.15	0
	0.24	0
	0.06	0
	0.15	0
	0.16	0
	0.2	0
	0.13	0
	0.57	0
	0.09	0
	0.11	0	60.7
	0.16	0
	0.19	0
	0.12	0
	0.13	0
	0.23	0
	0.06	0
	0.08	0
	0.1	0
	0.18	0
	0.16	0
	0.38	0
	0.05	0
	0.59	0
	0.16	0	60
	0.11	0
	0.16	0
	0.21	0
	0.14	0
	0.32	0
	0.89	0
	0.36	0
	0.15	0
	0.59	0
	0.2	0
	0.8	0
	0.46	0
	0.19	0
	0.47	0
	0.36	0
	0.1	0
	0.14	0
	0.08	0
	0.07	0
	0.12	0
	0.11	0
	0.11	0
	0.06	0
	0.13	0
	0.48	0
	0.29	0
	0.2	0
	0.27	0
	0.15	0
	0.05	0	60
	0.84	0
	0.14	0
	0.47	0
	0.37	0
	0.1	0
	0.12	0	59.2
	0.24	0	60
	0.23	0
	0.12	0
	0.26	0	60
	0.17	0
	0.18	0
	0.31	0
	0.15	0
	0.31	0
	0.16	0
	0.57	0
	0.36	0
	0.1	0
	0.09	0
	0.13	0
	0.13	0
	0.29	0
	0.11	0
	0.21	0
	0.11	0
	0.29	0
	0.34	0
	0.18	0
	0.17	0
	0.14	0
	0.1	0
	0.26	0
	0.12	0
	0.51	0	60
	0.13	0
	0.4	0
	0.08	0	62.4
	0.6	0
	0.39	0
	0.3	0
	0.25	0
	0.19	0
	0.29	0
	0.39	0
	0.18	0
	0.04	0
	0.14	0
	0.21	0
	0.07	0
	0.04	0
	0.14	0	60
	0.34	0
	0.32	0
	0.36	0
	0.3	0	60
	0.23	0
	0.16	0
	0.05	0
	0.39	0
	0.24	0
	0.06	0
	0.38	0	60.3
	0.18	0
	0.06	0
	0.06	0
	0.14	0
	0.16	0
	0.08	0
	0.15	0
	0.09	0
	0.33	0
	0.44	0
	0.12	0
	0.28	0
	0.16	0
	0.34	0
	0.22	0
	0.09	0
	0.34	0	60
	0.1	0
	0.15	0
	0.07	0
	0.28	0	53.1
	0.1	0
	0.24	0
	0.24	0
	0.05	0
	0.18	0
	0.25	0
	0.2	0
	0.31	0
	0.16	0
	0.08	0
	0.22	0
	0.18	0
	0.2	0
	0.56	0
	0.41	0
	0.15	0
	0.14	0
	0.13	0
	0.24	0
	0.06	0
	0.22	0
	0.25	0
	0.1	0
	0.22	0
	0.37	0
	0.18	0
	0.24	0
	0.23	0
	0.43	0
	0.23	0
	0.18	0
	0.07	0	61.2
	0.06	0
	0.88	0
	0.05	0
	0.48	0
	0.09	0
	0.29	0
	0.24	0
	0.32	0
	0.22	0
	0.21	0
	0.33	0
	0.09	0
	0.15	0
	0.23	0	60
	0.27	0	60
	0.08	0
	0.16	0
	0.15	0
	0.18	0
	0.31	0
	0.13	0
	0.17	0
	0.32	0
	0.22	0
	0.14	0
	0.57	0
	0.08	0	61.4
	0.07	0
	0.11	0
	0.23	0
	0.16	0
	0.38	0
	0.37	0
	0.25	0
	0.18	0	62
	0.14	0
	0.29	0
	0.05	0
	0.1	0
	0.95	0
	0.24	0
	0.16	0
	0	0
	0.03	0
	0.12	0
	0.13	0
	0.12	0
	0.23	0	60
	0.11	0
	0.18	0
	0.13	0
	0.18	0
	0.19	0
	0.15	0
	0.11	0
	0.13	0
	0.3	0	60
	0.5	0
	0.19	0
	0.04	0
	0.28	0
	0.26	0
	0.18	0	60
	0.18	0
	0.47	0
	0.17	0
	0.19	0
	0.07	0
	0.47	0
	0.07	0
	0.05	0
	0.05	0
	0.7	0
	0.13	0	56
	0.26	0
	0.35	0	57
	0.05	0	65
	0.45	0
	0.13	0	60.6
	0.39	0
	0.15	0
	0.27	0
	0.08	0
	0.49	0
	0.26	0
	0.1	0
	0.22	0	59.9
	0.15	0
	0	0
	0.07	0	60
	0.27	0
	0.39	0
	0.13	0
	0.4	0
	0.12	0
	0.1	0
	0.12	0
	0.28	0
	0.17	0
	0.31	0
	0.15	0
	0.14	0
	0.06	0
	0.36	0
	0.15	0
	0.23	0
	0.28	0
	0.13	0
	0.4	0
	0.12	0
	0.11	0
	0.07	0
	0.16	0
	0.24	0
	0.24	0	60
	0.08	0
	0.14	0
	0.1	0
	0.22	0
	0.15	0
	0.13	0
	0.14	0
	0.11	0
	0.14	0
	0.23	0
	0.07	0
	0.08	0
	0.11	0
	0.09	0
	0.37	0
	0.19	0
	0.17	0
	0.12	0
	0.12	0
	0.35	0
	0.15	0
	0.09	0	60.3
	0.33	0
	0.25	0
	0.46	0
	0.35	0
	0.17	0
	0.17	0
	0.15	0
	0.41	0
	0.17	0
	0.09	0
	0.59	0
	0.07	0	60
	0.08	0
	0.1	0	58.1
	0.07	0
	0.14	0
	0.07	0
	0.31	0
	0.29	0
	0.08	0
	0.53	0
	0.19	0	60
	0.17	0
	0.1	0
	0.07	0
	0.06	0
	0.14	0
	0.23	0
	0.28	0
	0.27	0
	0.21	0
	0.22	0
	0.08	0
	0.3	0
	0.17	0
	0.11	0
	0.26	0
	0.15	0
	0.22	0
	0.29	0
	0.35	0
	0.3	0	56
	1.18	0
	0.15	0
	0.15	0	60
	0.17	0
	0.06	0
	0.37	0
	0.54	0
	0.1	0
	0.22	0
	0.12	0
	0.17	0
	0.13	0
	0.14	0
	0.1	0
	0.37	0
	0.24	0
	0.33	0
	0.08	0
	0.13	0
	0.16	0
	0.06	0
	0.25	0
	0.55	0	55.7
	0.03	0	67.1
	0.06	0	62
	0.11	0
	0.15	0
	0.32	0
	0.09	0
	0.07	0
	0.21	0
	0.09	0
	0.13	0
	0.5	0
	0.17	0
	0.07	0
	0.18	0
	1.08	0
	0.31	0
	0.34	0
	0.37	0
	0.16	0
	0.16	0
	0.13	0
	0.17	0
	0.23	0
	0.17	0
	0.11	0
	0.1	0	61
	0.19	0
	0.2	0
	0.16	0
	0.2	0
	0.1	0
	0.45	0
	0.37	0
	0.13	0
	0.03	0
	0.07	0
	0.16	0
	0.17	0
	0.16	0
	0.12	0
	0.1	0
	0.09	0
	0.19	0
	0.1	0
	0.08	0
	0.35	0
	0.23	0
	0.18	0
	0.13	0
	0.06	0
	0.21	0
	0.15	0
	0.24	0
	0.24	0
	0.13	0
	0.23	0
	0.3	0
	0.12	0	60
	0.2	0	60
	0.07	0
	0.32	0
	0.11	0
	0.25	0
	0.07	0
	0.1	0
	0.24	0
	0.68	0
	0.05	0
	0.13	0
	0.19	0
	0.13	0
	0.22	0
	0.2	0
	0.19	0
	0.32	0
	0.07	0
	0.13	0
	0.17	0
	0.07	0
	0.2	0
	0.24	0
	0.16	0
	0.07	0
	0.39	0	60
	0.11	0
	0.11	0
	0.05	0
	0.09	0
	0.19	0
	0.32	0
	0.31	0
	0.16	0
	0.12	0
	0.08	0
	0.05	0
	0.29	0
	0.16	0
	0.11	0
	0.36	0
	0.11	0
	0.21	0
	0.34	0
	0.22	0
	0.14	0
	0.29	0
	0.28	0
	0.08	0
	0.14	0
	0.29	0
	0.13	0
	0.12	0
	0.12	0
	0.4	0
	0.09	0
	0.13	0
	0.09	0
	0.32	0
	0.06	0
	0.2	0
	0.14	0
	0.15	0
	0.08	0
	0.16	0
	0.2	0
	0.1	0
	0.35	0
	0.2	0
	0.06	0
	0.13	0
	0.21	0
	0.17	0
	0.17	0
	0.18	0
	0.36	0
	0.25	0
	0.16	0
	0.13	0
	0.27	0
	0.08	0
	0.16	0
	0.4	0
	0.05	0
	0.14	0
	0.27	0
	0.34	0	60
	0.22	0
	0.06	0	56
	0.2	0
	0.34	0
	0.08	0
	0.55	0
	0.17	0
	0.24	0
	0.08	0
	0.1	0
	0.12	0
	0.11	0
	0.13	0
	0.29	0
	0.28	0
	0.39	0
	0.27	0
[truncated: 3,867 more rows]

## Sheet: Figure 2
Figure 2. EOS-deficiency exacerbates cardiac dysfunction post-MI.
Figure 2c (EF%)					Figure 2c (FS%)					Figure 2c (LV Vol;d μL)					Figure 2c (LV Vol;s μL)					Figure2c (HW/BW mg/g)					Figure2c (HW/TL mg/mm)					Figure2c (Mortality %)
WT sham	GATA sham	WT MI	GATA MI		WT sham	GATA sham	WT MI	GATA MI		WT sham	GATA sham	WT MI	GATA MI		WT sham	GATA sham	WT MI	GATA MI		WT sham	GATA sham	WT MI	GATA MI		WT sham	GATA sham	WT MI	GATA MI			Dead	Alive	Total
55.4043	67.8473	29.7062	20.1656		28.8201	37.3494	14.0036	9.2683		104.37	73.4	124.14	145.37		46.54	23.6	87.26	116.06		4.85	5.04	4.71	7.62		7.18	6.88	6.74	10.53		WT MI	7	20	27
63.3077	74.2626	34.9518	34.7335		34.0369	42.439	16.9323	16.875		81.42	60.34	156.68	173.21		29.88	15.53	101.92	113.05		4.65	5.11	6.84	7.98		7	6.86	9.29	12.05		GATA MI	6	20	26
64.1838	64.8743	43.2072	18.6511		34.5771	35.1528	21.4074	8.56878		74.38	78.5	121.71	162.65		26.64	27.58	69.12	132.32		5.18	4.56	6.69	7.05		7.47	8.06	9.53	9.94
68.3557	70.5886	33.2916	28.6188		37.9221	39.6502	16.036	13.3838		84.5	79.29	157.84	111.08		26.74	23.32	105.29	79.29		4.42	5.4	6.33	5.7		6.63	7.91	8.94	8.3
68.8352	79.6765	34.8191	13.6233		38.2586	47.5248	16.7816	6.25931		81.42	59.05	138.12	243.22		25.38	12	90.03	210.08		4.3	5.26	4.73	7.03		6.15	8.24	7.17	9.57
68.8525	68.3545	42.8088	24.8794		38.3632	38.0846	21.2815	11.5		87.63	96.52	139.6	113.71		27.29	30.54	79.84	85.42		4.71	4.51	5.21	6.61		7.31	6.42	7.97	10.22
53.0278	65.586	39.7095	40.7898		26.8839	35.7895	19.4323	20.19		69.56	85.55	126.78	154.51		32.67	29.44	76.44	91.48		4.84	4.65	7.13	6.31		6.55	7.23	6.82	8.45
57.3252	58.8329	39.4364	10.0501		29.9233	30.8108	19.3548	4.5381		87.63	76.93	141.26	201.08		37.4	31.67	85.55	180.87		5.44	4.77	4.63	6.9		7.73	7.41	8.1	9.49
55.3965	55.3862	36.1476	25.6451		28.6458	28.2609	17.5516	11.9772		88.16	60.28	147.96	139.48		39.32	26.89	94.48	103.71		4.84	4.54	5.16	6.56		6.74	6.82	7.4	9.66
58.8719	53.2612	36.1023	15.5136		30.8204	27.0208	17.5926	7.14287		75.7	68.72	133.43	221.63		31.13	32.12	104.75	187.25		4.69	4.49	4.74	5.32		6.85	6.65	8.81	8.16
	71.3543	43.9243	25.4388			40.0524	21.8992	11.8343			65.89	93.28	128.11			18.88	74.82	95.52			5.17	6.64	6.37			6.67	7.49	8.78
	72.9739	39.7024	16.6039			41.5512	19.2091	7.50989			72.57	135.79	127.52			19.61	56.24	106.35			5.22	5.09	5.47			7.83	9.94	7.36
		19.2689	28.0987				8.80829	13.1078				118.36	109.02				109.62	78.38				7.68	6.46				9.08	8.78
		46.7276	28.4343				23.4694	13.3333				97.03	121.18				63.05	86.73				5.69	5.63				9.64	7.84
		38.2772	21.4183				18.4445	9.7786				112.27	110.44				59.89	86.78				6.68	5.52				8.48	7.91
		43.1207	18.8845				21.2944	8.66202				113.36	153				63.86	124.11				5.18	5.02				8.14	6.69
		18.3712					8.316					91.55					92.54					5.25	6.16				8.63	9.05
		32.4385					15.262										61.86					6.23	7.34				8.54	10.22
																						5.92	6.19				7.7	9.93
																						5.03
Figure 2d (Infarct size ratio)			Figure 2d (Thickness μm)			Figure 2f (Apoptotic cell number in infarct region per 105 μm2)					Figure 2g (Masson's trichrome positive area% in infarct region)
WT MI	GATA MI		WT MI	GATA MI		WT MI	GATA MI				WT MI	GATA MI
0.47	0.45		132.844	28.5155		47.2882	176.518				9.01	17.16
0.39	0.54		299.218	87.0928		83.012	120.982				18.19	26.57
0.39	0.53		210.356	96.8196		94.4428	106				20.25	18.33
0.47	0.44		194.845	36.201		50.1475	179.913				5.64	28.58
0.46	0.51		199.862	69.1577		86.6756	114.454				10.99	22.03
0.36	0.52		211.58	34.5773		91.8839	111.484				12.55	16.94
0.3	0.48		137.932	68.4619							9.44	12.69
0.33			244.076								15.88	16.13
												14.38
												17.36
Figure 2h (1-day IL4 expression fold of change)					Figure 2h (1-month IL4 expression fold of change)							18.47
WT sham	GATA sham	WT MI	GATA MI		WT sham	GATA sham	WT MI	GATA MI				7.81
1.01275	0.509115	4.75799	1.67999		1.04	0.36	9.5	3.4104				18.56
0.979921	0.725958	4.35522	1.86096		0.93	0.33	8.984	3.6552				12.84
1.00733	0.708256	3.43	1.75416		1.03	0.51	8.754	3.8688				16.75
1.09	0.77	4.65	1.67		1.12	0.53	8.024	2.7216				27.94
1.12	0.53	3.76	1.88		0.96	0.39	10.464	3.6768				15.99
0.79	0.65	4.21	1.33		0.92	0.42	8.422	3.1752				19.57
Figure 2i (1-day mEAR1 expression fold of change)
WT sham	GATA sham	WT MI	GATA MI
0.959089	0.658044	2.07	1.63
0.893578	0.7194	1.82	1.56384
1.14	0.68	1.77	1.46036
1.23	0.72	2.32	1.46
0.97	0.64	2.12	1.62
0.8	0.67	1.97	1.55
	Figure 2h (top), IL4						Figure 2h (bottom), IL4						Figure 2i, mEar1
	Figure 2h (top), GAPDH						Figure 2h (bottom), GAPDH						Figure 2i, GAPDH

## Sheet: Figure 3
Figure 3. EOS-deficiency affects heart acute immune cell accumulation post-MI.
Figure 3a (Cell% in CD45+ cells)
	Neutrophils						Ly6C-hi monocytes					Ly6C-lo monocytes					CD4+T cells				CD8+T cells						CD11b+Siglec F+ eosinophils
Post -MI day1	42.1	35.1	36.5	49.5			31.6	30.6	30.8			10.8	9.67	10.9			3.3	3.49	0.38		2.12	2.26	7.54				3.22	2.26	3.31	3.18	2.76	2.95
day3	11.1	14	10.7	11.1	20		26.7	27.4	29.6	31		13.5	8.74	4.34	3.81		1.81	5.47	3.45		5.79	1.08	3.32				16.6	9.85	8.83	10.9	11.55
day7	7.33	5.07	11.4	11.4	9.47		1.26	1.65	1.38			22.5	20.8	16.5			2.64	5.38	4.66		11.9	10.9	9.95				7.15	6.33	5.39	5.4	3.27
Figure3b (CD11b+Gr-1+ %)
WT, sham	△dblGATA, sham	WT, MI	△dblGATA, MI
9.81	5.79	58.9	68.7
0.77	1.17	51.6	65.8
1.63	0.75	59.3	73.4
		52.9	72.8
		55.9	70.3
Figure 3c (mRNA fold of change)
CXCL1			CXCL2			CXCL3			CXCL5			CXCL7
WT MI	GATA MI		WT MI	GATA MI		WT MI	GATA MI		WT MI	GATA MI		WT MI	GATA MI
85.848	184.923		300.699	458.342		566.673	864.529		387.241	651.598		2.74502	2.86282
127.931	202.381		419.864	863.737		790.568	1825.32		491.923	798.042		4.42086	4.45238
73.1285	143.079		316.338	321.161		645.598	1051.02		397.86	657.984		6.65785	5.31902
Figure 3d (CD11b+Ly6C hi %)					Figure 3d (CD11b+Ly6C lo %)
WT, sham	△dblGATA, sham	WT, MI	△dblGATA, MI		WT, sham	△dblGATA, sham	WT, MI	△dblGATA, MI
0.99	0.39	22.2	27.9		6.44	12.2	9.51	7.53
0.42	0.05	21.3	24.4		7.83	10.6	9.91	5.85
0.54	0.47	22.8	26.7		7.56	11.3	9.5	4.51
							10.2	6.11
Figure 3e (CD11b+Ly6C hi %)					Figure 3e (CD11b+Ly6C lo %)
WT, sham	△dblGATA, sham	WT, MI	△dblGATA, MI		WT, sham	△dblGATA, sham	WT, MI	△dblGATA, MI
0.53	1.29	10.2	9.12		6.03	6.38	12.8	6.67
0.21	0.25	7.04	18.9		7.02	6.71	9.86	7.61
0.86	1.44	2.28	27.5		5.54	6.76	16.4	3.63
		2.19					15.4	4.61
Figure 3f (CD11c+MHC-II %)
WT, sham	△dblGATA, sham	WT, MI	△dblGATA, MI
22.5	13.1	17.5	10.5
13.6	14.1	11.4	17.2
15.9	13.7	20.5	20.8
		13.7	16.5
		18.5	16
Figure 3g (CD4+T cell %)					Figure 3g (CD8+T cell %)
WT, sham	△dblGATA, sham	WT, MI	△dblGATA, MI		WT, sham	△dblGATA, sham	WT, MI	△dblGATA, MI
3.42	3.94	1.17	5.53		2.34	4.22	1.06	2.94
3.12	5.68	1.62	3.57		2.95	7.89	1.32	1.52
4.05		2.34	4.31		2.6		1.12	2.04
		1.74	2.7				0.83	1.43
		1.87	3.26					2.4

## Sheet: Figure 4
Figure 4. EOS activities in cardiac cell death, fibrosis, and cell adhesion.
Figure 4a (Apoptotic cardiomyocytes/total apoptotic cells%)					Figure 4b (Apoptotic fibroblast/total apoptotic cells%)
Infarct area	Border	Remote area			Infarct area	Border	Remote area
95.83	93.75	0			15.38	0	0
88.89	100	0			17.65	0	0
83.33	91.3	0			0	0	0
100	66.67	0			0	4.55	0
100	100				14.29	5.56	0
94.12	85.71				0	0
100						0
86.36						0
91.67
Figure 4c (Annexin V+PI-%)
Control	WT Eos	H2O2	H2O2 +WT Eos
1.69	1.77	34	13.7
6.6	3.68	31.3	18.9
0.92	2.38	42.1	23.7
0.71	1.72	28.7	14
0.58	0.16	24.7	10.5
Figure 4d (p-smad2 fold of change)										Figure 4e (p-smad3 fold of change)
Control	WTEOS 10	WT EOS 50	WT EOS 100	TGF-b	T+WT EOS 10	T+WT EOS 50	T+WT EOS 100			Control	WTEOS 10	WT EOS 50	WT EOS 100	TGF-b	T+WT EOS 10	T+WT EOS 50	T+WT EOS 100
1	1.516	1.429	1.292	1.711	1.978	1.459	1.104			1	1.74	1.047	1.256	2.259	1.859	1.816	0.947
1	1.437	1.212	1.423	1.898	1.76	1.885	1.509			1	1.257	1.4	1.366	2.208	2.183	2.171	1.58
1	0.878	0.878	1.065	1.926	1.778	1.638	1.502			1	1.209	1.258	1.288	2.023	2.35	1.895	1.606
Figure 4g (neutrophil adhesion cells/mm2)
Control	TNF-a	TNF-a+WT-EOS	TNF-a+IL4KO-EOS	TNF-a+IL13KO-EOS	TNF-a+WT-EOS+mEAR1 ab
228	321	201	312	303	390
237	369	222	277	280	303
309	312	171	289	264	379
270	339	301	276	222	345
273	315	216	321	299	324
288	417	297	387	309	303
243	294	294	402	213	372
315	401	279	381	289	366
279	420	288	324	324	396
	Figure 4d, p-Smad2							Figure 4e, p-Smad3
	Figure 4d, Smad2							Figure 4e, Smad3
	Figure 4d, GAPDH							Figure 4e, GAPDH

## Sheet: Figure 5
Figure 5. EOS-derived IL4 and mEAR1 protect cardiac function post-MI.
Figure 5c (EF%)						Figure 5c (FS%)						Figure 5c (LV Vol;d μL)						Figure 5c (LV Vol;s μL)						Figure 5c (HW/BW mg/g)						Figure 5c (HW/TL mg/mm)						Figure 5c (Mortality %)
ΔdblGATA, MI	ΔdblGATA+WT Eos, MI	ΔdblGATA+Il4-/- Eos, MI	ΔdblGATA+PBS, MI	ΔdblGATA+ECP, MI		ΔdblGATA, MI	ΔdblGATA+WT Eos, MI	ΔdblGATA+Il4-/- Eos, MI	ΔdblGATA+PBS, MI	ΔdblGATA+ECP, MI		ΔdblGATA, MI	ΔdblGATA+WT Eos, MI	ΔdblGATA+Il4-/- Eos, MI	ΔdblGATA+PBS, MI	ΔdblGATA+ECP, MI		ΔdblGATA, MI	ΔdblGATA+WT Eos, MI	ΔdblGATA+Il4-/- Eos, MI	ΔdblGATA+PBS, MI	ΔdblGATA+ECP, MI		ΔdblGATA, MI	ΔdblGATA+WT Eos, MI	ΔdblGATA+Il4-/- Eos, MI	ΔdblGATA+PBS, MI	ΔdblGATA+ECP, MI		ΔdblGATA, MI	ΔdblGATA+WT Eos, MI	ΔdblGATA+Il4-/- Eos, MI	ΔdblGATA+PBS, MI	ΔdblGATA+ECP, MI			Dead	Alive	Total
20.17	36.97	30.07	28.62	48.88		9.27	17.66	14.39	13.38	24.55		145.37	87.4	180.45	111.08	91.01		116.06	55.08	126.19	79.29	46.53		7.62	5.67	5.53	5.7	4.86		10.53	8.03	8.54	8.3	7.17		ΔdblGATA, MI	7	20	27
34.73	34.71	30.91	24.88	45.18		16.88	16.77	14.75	11.5	22.43		173.21	150.79	154.73	113.71	102.98		113.05	98.45	106.91	85.42	56.45		7.98	5.55	6.74	7.03	5.14		12.05	7.81	9.25	9.57	7.13		ΔdblGATA+WT Eos, MI	2	8	10
18.65	51.58	18.88	25.65	23.29		8.57	25.75	8.71	11.98	11.67		162.65	54.48	177.69	139.48	102.52		132.32	26.38	144.15	103.71	78.64		7.05	4.9	5.25	6.31	4.5		9.94	7.27	8.6	8.45	7.01		ΔdblGATA+Il4-/- Eos, MI	2	6	8
28.62	35.77	25.38	25.44	22.25		13.38	17.03	11.77	11.83	9.84		111.08	91.01	118.54	128.11	138.41		79.29	58.46	88.46	95.52	114.54		5.7	4.95	5.25	6.56	5.23		8.3	7.23	8.62	9.66	7.85		ΔdblGATA+PBS, MI	2	5	7
13.62	30.36	14.76	33.76	39.33		6.26	14.27	6.73	16.26	19.11		243.22	109.25	179.53	151.35	109.02		210.08	76.09	153.03	100.25	66.14		9.61	4.63	4.93	6.21	4.67		9.57	7.17	7.21	7.64	7.13		ΔdblGATA+ECP, MI	3	8	11
24.88	35.68	13.92	11.89	36.9		11.5	16.57	6.34	5.4	17.83		113.71	47.07	184.01	201.67	119.66		85.42	30.28	158.39	177.69	75.51		7.03	4.52	6.27	5.33	5.24		10.22	6.93	9.04	7.87	7.41
40.79	31.41		32.75	21.76		20.19	14.66		15.75	10.62		154.51	81.57		159.31	161.04		91.48	55.96		107.14	130.82		6.61	5.26		5.35	5.38		8.45	7.52		8.29	7.85
10.05	20.89		6.87	40.38		4.54	10.56		3.08	19.85		201.08	120.72		202.01	133.26		180.87	95.49		188.12	79.45		6.31	5.24		5.93	4.9		9.49	7.64		8.45	7.08
25.65			16.25			11.98			7.38			139.48			145.6			103.71			121.94			6.9			6.29			9.66			8.46
15.51						7.14						221.63						187.25						6.56						8.16
25.44						11.83						128.11						95.52						5.32						8.78
16.6						7.51						127.52						106.35						6.37						7.36
28.1						13.11						109.02						78.38						5.47						8.78
28.43						13.33						121.18						86.73						6.46						7.84
21.42						9.78						110.44						86.78						5.63						7.91
18.88						8.66						153						124.11						5.52						6.69
																								5.02						9.05
																								6.16						10.22
Figure 5d (Infarct size ratio)						Figure 5d (Thickness μm)						Figure 5e (Masson's trichrome positive area% in infarct region)												7.34						9.93
ΔdblGATA, MI	ΔdblGATA+WT Eos, MI	ΔdblGATA+Il4-/- Eos, MI	ΔdblGATA+PBS, MI	ΔdblGATA+ECP, MI		ΔdblGATA, MI	ΔdblGATA+WT Eos, MI	ΔdblGATA+Il4-/- Eos, MI	ΔdblGATA+PBS, MI	ΔdblGATA+ECP, MI		ΔdblGATA, MI	ΔdblGATA+WT Eos, MI	ΔdblGATA+Il4-/- Eos, MI	ΔdblGATA+PBS, MI	ΔdblGATA+ECP, MI								6.19
0.45	0.34	0.39	0.55	0.39		28.5155	148.584	84.133	43.9794	72.1361		17.16	11.38	16.3	23.94	10.36
0.54	0.26	0.44	0.48	0.46		87.0928	250.497	87.4763	80.0412	85.933		26.57	11.1	16.6	14.67	10.08
0.53	0.27	0.47	0.44	0.31		96.8196	171.084	96.0247	34.8866	86.8175		18.33	14.53	19.56	27.31	17.96
0.44	0.48	0.36	0.57	0.35		36.201	121.253	176.289	62.1959			28.58	15.56	11.99	24.48	15.77
0.51	0.29	0.42	0.46			69.1577	131.87	93.6031	40.9175			22.03	14.05	16.24	23.81	8.4
0.52	0.44					34.5773	96.6216					16.94	16.77	18.81	32.45	13.49
0.48	0.54					68.4619						12.69	9.21		23.81	18.38
												16.13	16.23			17.43
												14.38
												17.36
Figure 5f (Annexin V+PI- %)												18.47
H2O2	H2O2+WT-Lysate	H2O2+IL4KO-Lysate	H2O2+IL10KO-Lysate	H2O2+IL13KO-Lysate	H+WT-Lysata+anti-ECP							7.81
30.3	18	23.8	6.72	16.8	25							18.56
25	12.1	22.5	20.4	19.9	49.3							12.84
43	24.6	24	10.4	15.7	24.9							16.75
31.4	15.9	29.3	28.1	12.9								27.94
27.1	11.6	19.4	21.4									15.99
Figure 5g (Bcl-2 fold of change)
Control	IL4 10 (ng/ml)	IL4 50 (ng/ml)	IL4 100 (ng/ml)	H2O2	H2O2 + IL4 10 (ng/ml)	H2O2 + IL4 50 (ng/ml)	H2O2 + IL4 100 (ng/ml)
1	0.989	0.99	0.913	0.052	0.083	0.133	0.198
1	0.921	1.021	0.902	0.045	0.104	0.154	0.201
1	0.91	0.988	1.021	0.068	0.134	0.178	0.187
Figure 5h (Bcl-2 fold of change)
Control	ECP 10 (ng/ml)	ECP 100 (ng/ml)	ECP 1000 (ng/ml)	H2O2	H2O2 + ECP 10 (ng/ml)	H2O2 + ECP 100 (ng/ml)	H2O2 + ECP 1000 (ng/ml)
1	1.103	1.01	0.989	0.098	0.202	0.221	0.332
1	0.933	0.992	0.932	0.101	0.198	0.231	0.432
1	0.987	0.931	1.02	0.122	0.21	0.21	0.365
1	1.032	1.02	0.923	0.132	0.192	0.212	0.321
Figure 5j (p-smad2 fold of change)										Figure 5j (p-smad3 fold of change)
control	TGF-b	TGF-b+mEar1	TGF-b+WT EOS	TGF-b+IL4-/- EOS	TGF-b+IL10-/- EOS	TGF-b+IL13-/- EOS				control	TGF-b	TGF-b+mEar1	TGF-b+WT EOS	TGF-b+IL4-/- EOS	TGF-b+IL10-/- EOS	TGF-b+IL13-/- EOS
1	5.5	4.3	4.7	10.1	5.1	5.3				1	5.9	3.2	4.7	9.5	4.3	4.4
1	7.3	3.2	5.1	6.3	4.3	7.7				1	7.9	3	1.97	5.7	4.7	3.9
1	8.2	5.5	6.1	7.8	6.7	8.1				1	4.9	2.7	1.7	7.7	3.9	4.98
1	8.7	4.7	3.6	8.5	5.4	9.7				1	6.2	2.9	2.9	7.2	3.7	4.3
Figure 5k (plasma IL4 pg/mL)
WT, sham	ΔdblGATA, sham	WT, MI	ΔdblGATA, MI
3.56	15.31	26.2	14.45
1.9	4.48	8.18	7.16
4.23	6.52	1.93	16.36
2.35	8.05	3.17	27.54
	12.28	6.87	5.95
		6.77	7.32
		2.98	7.16
		7.47	4.48
		10.15	22.13
		16.68	7.73
		12.67	21.77
		14.13	10.63
		5.75	5.85
		4.89	12.03
		5.12	7.03
		6.96	5.5
		5.75
		8.65
		6.33
		15.31
	Figure 5g, Bcl-2								Figure 5g, GAPDH
	Figure 5h, Bcl-2								Figure 5h, GAPDH
	Figure 5i, p-Smad2								Figure 5i, p-Smad3
	Figure 5i, Smad2								Figure 5i, Smad3
	Figure 5i, GAPDH (left)								Figure 5i, GAPDH (right)

## Sheet: Figure 6
Figure 6. DTX-induced EOS depletion exacerbates cardiac functions post-MI.
Figure 6c (EF%)					Figure 6c (FS%)					Figure 6c (LV Vol;d μL)					Figure 6c (LV Vol;s μL)					Figure 6c (HW/BW mg/g)					Figure 6c (HW/TL mg/mm)
iPHIL sham	iPHIL DTX sham	iPHIL MI	iPHIL DTX MI		iPHIL sham	iPHIL DTX sham	iPHIL MI	iPHIL DTX MI		iPHIL sham	iPHIL DTX sham	iPHIL MI	iPHIL DTX MI		iPHIL sham	iPHIL DTX sham	iPHIL MI	iPHIL DTX MI		iPHIL sham	iPHIL DTX sham	iPHIL MI	iPHIL DTX MI		iPHIL sham	iPHIL DTX sham	iPHIL MI	iPHIL DTX MI
80.39	81.58	77.13	6.04		47.18	49.03	44.2	2.69		26.23	41.46	31.07	180.14		5.14	7.64	7.11	169.26		5.38	4.92	5.15	5.33		6.75	6.05	6.29	7.62
87.15	89.51	11.35	6		54.62	58.25	5.15	2.64		19.92	26.05	186.97	142.51		2.56	2.73	186.97	133.96		4.79	5.13	5.82	5.56		6.24	6	8.33	6.75
86.97	86.64	15.1	17.72		54.79	54.6	6.9	8.09		27.37	32.77	87.4	149.67		3.57	4.38	158.73	123.15		5.56	5.37	6.72	5.83		6.46	7.01	9.29	8.19
74.27	80.27	14	19.2		41.81	47.34	6.43	8.85		36.84	32.65	56.13	171.05		9.48	6.44	57.42	138.2		5	4.76	5.36	5.64		7.08	6.47	7.73	6.55
85.49	89.97	34.3	45.21		52.86	59.31	16.22	22.12		26.05	34.34	103.32	151.58		3.78	3.44	34.96	142.33		5.28	4.78	5.02	5.69		6.51	6.19	6.8	6.78
87.06		37.71	6.1		55.29		17.76	2.69		36.32		65.78	167.88		4.7		67.16	148.66		5.43		5.83	5.82		6.58		8.26	6.86
85.75		35	11.45		53.47		16.7	5.15		32.47		160.59			4.63		14.81			4.77		5.57	6.97		6.13		7.84	9.81
86.56		77.49	4.18		54.28		45.52	1.9		27.6		79.84			3.71		123.88			4.78		6.01	6.52		6.42		8.05	9.82
71.44		22.86			39.49		10.64			39.52		174.66			11.29		42.02					6.51			5.12		9.69
		47.36					23.52					49.19					150.79					5.25					8.15
		13.67					6.2					81.26					17.27					6.07					8.33
		64.9					34.63										50.29					4.74					6.28
		38.11					18.23															5.21					7.24
Figure 6d (Infarct size ratio)			Figure 6d (Thickness μm)			Figure 6e (Apoptotic cell number in infarct region per 105 μm2)					Figure 6f (Masson's trichrome positive area% in infarct region)
iPHIL, MI	iPHIL DTx, MI		iPHIL, MI	iPHIL DTx, MI		iPHIL MI	iPHIL DTX MI				iPHIL, MI	iPHIL DTx, MI
0.192396	0.497366		428.672	105.6		24.8074	69.4081				48.09	48.81
0.496662	0.918493		241.927	122.859		11.6325	63.5413				37.69	43.56
0.44049	0.930274		143.012	96.1704		4.2066	63.0704				56.71	40.3
0.205442	0.404517		477.299	184.684		5.99998	58.1415				45.37	32.76
0.201347	0.474277		363.467	127.109		13.2009	30.3414				41.29	41.84
0.0484314	0.106948		396.934	121.243		3.05066	31.5477				7.85	37.31
0.187517	0.405218		143.851			11	22.7205				53.92	64.99
0.392011			300.18			2.74999	19.4999				42.26
0.145897			182.118								45.96
0.534404			486.16								44.76
0.101143			208.935								36.77
0.279591											47.46
Figure 6g (Apoptotic cell %)
Control	eos 10	eos 40	eos 100	Hypoxia	H + eos 10	H + eos 40	H + eos 100
3.9604	3.26087	1.23457	2.10526	34.8315	19.5122	10.9589	6.45161
2.7027	2.83019	5.88235	1.0101	55.5556	20.5882	24.5902	5.37634
1.94175	3.09	2.15054	1.0001	60.4167	13.7931	6.84932	2.04082
				35.443	11.2676	10	6.97674
				36.4706		10.6061	1.72414
				38.8889			4.16667
				38.5542
Figure 6h (p-Smad2 fold of change)										Figure 6i (p-Smad3 fold of change)
Control	104 eos	2*104 eos	4*104 eos	TGF-b	104 eos+TGF-b	2*104 eos+TGF-b	4*104 eos+TGF-b			Control	104 eos	2*104 eos	4*104 eos	TGF-b	104 eos+TGF-b	2*104 eos+TGF-b	4*104 eos+TGF-b
37.081	41.448	38.241	44.338	93.906	79.568	78.905	64.296			40.399	37.433	36.735	43.407	89.217	61.462	54.232	54.095
8.86	10.538	19.54	22.577	77.114	71.344	67.083	55.183			75.96	76.235	77.568	83.927	103.653	106.869	102.402	80.726
22.073	19.958	18.977	23.323	66.984	84.289	65.924	57.113			47.692	52.871	65.39	69.187	103.519	93.231	81.367	52.98
18.215	22.606	22.765	23.054	71.657	76.733	64.066	61.761			92.374	95.723	89.762	86.967	101.918	93.684	72.669	49.176
	Figure 6h, p-Smad2										Figure 6i, p-Smad3
	Figure 6h, Smad2										Figure 6i, Smad3
	Figure 6h, GAPDH										Figure 6i, GAPDH

## Sheet: Suppl Figure 1
Supplementary Figure 1. FACS analysis of splenic CD45+ immune cells from different groups of mice as indicated at 1-month post-MI.
Supplementary Figure1a (CD11b+Gr-1+ %)					Supplementary Figure1b (Total TNF-α+ %)					Supplementary Figure1c (CD4+ TNF-α+ %)					Supplementary Figure1d (CD8+ TNF-α+ %)
WT, sham	△dblGATA, sham	WT, MI	△dblGATA, MI		WT, sham	△dblGATA, sham	WT, MI	△dblGATA, MI		WT, sham	△dblGATA, sham	WT, MI	△dblGATA, MI		WT, sham	△dblGATA, sham	WT, MI	△dblGATA, MI
2.01	8.06	6.63	18.5		13.6	21.1	11.6	33.1		9.26	14.5	7.32	18.4		2.59	4.28	1.01	7.74
1.07	11	12.4	13.4		18.3	19.6	15	28.7		12.9	13.6	9.27	19.1		3.43	3.56	1.36	5.29
1.35	21.2	8.22	13.3		3.8	18.9	13.7	29.6		2.08	13.2	8.99	20.5		0.41	3.58	1.5	4.57
	4.28		12.1		20.9	17.4	12.9	24.5		14.3	12.3	8.78	17.1		3.81	3.07	0.93	3.45
			13.1		19.2	15.4	11.6	31.6		12.4	10.5	8.05	21.2		4.33	2.89	0.93	5.88
								33.8					26.1					6.71
Supplementary Figure1e (CD4+ T cell %)					Supplementary Figure1e (CD8+ T cell %)					Supplementary Figure1f (CD25+Foxp3+ %)
WT, sham	△dblGATA, sham	WT, MI	△dblGATA, MI		WT, sham	△dblGATA, sham	WT, MI	△dblGATA, MI		WT, sham	△dblGATA, sham	WT, MI	△dblGATA, MI
21.6	35.7	19	26.8		6.29	10.9	3.8	11.7		15.2	18.8	18.8	5.06
26.3	26.2	20.3	27.8		6.7	8.8	3.76	8.11		17.5	14.8	11.7	7.54
30	33	20.2	32.9		11.4	9.53	5.35	8.76		16.3	15.7	16.2	7.13
26.3	35.7	19.3	25.6		7.01	9.41	3.69	6					6.49
30.1	24.4	19.8	32.1		8.58	6.36	3.39	10.2
			40					11.1

## Sheet: Suppl Figure 2
Supplementary Figure 2. EOS deficiency does not affect cardiac functions post-MI in female mice.
Supplementary Figure 2a (EOS% in blood of total CD45+ cells)				Supplementary Figure 2b (EOS% in heart of total CD45+ cells)
WT sham, female	WT MI, female			WT sham, female	WT MI, female
1.92	2.69			3.38	3.57
2.44	2.37			1.99	4.16
2.73	2.75			4.67	3.74
				3.79	3.07
Supplementary Figure 2e (EF%)					Supplementary Figure 2e (FS%)					Supplementary Figure 2e (LV Vol;d μL)					Supplementary Figure 2e (LV Vol;s μL)					Supplementary Figure 2e (HW/BW mg/g)					Supplementary Figure 2e (HW/TL mg/mm)
WT sham	GATA sham	WT MI	GATA MI		WT sham	GATA sham	WT MI	GATA MI		WT sham	GATA sham	WT MI	GATA MI		WT sham	GATA sham	WT MI	GATA MI		WT sham	GATA sham	WT MI	GATA MI		WT sham	GATA sham	WT MI	GATA MI
78.4251	91.8484	30.8316	52.6238		45.7627	62.5282	14.3167	26.1708		40.0716	39.2046	75.5063	42.5899		8.64542	3.19582	52.2265	20.1775		4.22535	4.67005	4.66346	4.43299		5.02793	5.44379	5.41899	4.9711
82.7357	88.129	38.4777	13.9654		50	56.5574	18.5687	6.25001		33.7645	32.1438	98.9022	119.161		5.82921	3.81578	60.8468	102.52		5.14019	4.33526	5.19802	4.60094		6.01093	4.65839	5.96591	5.63218
85.03	91.0472	54.2814	55.4124		52.7919	61.3941	27.6102	28.3753		37.6693	45.4866	64.3524	66.5066		5.63911	4.07231	29.421	29.6537		4.30052	4.81675	5.50296	4.97297		4.74286	5.28736	5.66474	5.50898
93.451	87.8304	20.8563	26.6765		64.7887	56.051	9.44882	12.3574		23.3153	29.8874	94.9148	102.977		1.52691	3.63717	75.119	75.5063		4.37186	4.81675	5.10417	4.53659		4.80663	5.16854	5.52486	5.3913
		27.9186	60.1559				13.0435	31.6027				115.24	68.6991				83.067	27.3725				5.12438	4.45455				5.85227	6.33053
		40.5281	37.9606				19.8413	18.1435				117.557	80.6377				69.9135	50.0271				5.22727	5.81152				6.21469	5.53672
		11.7258	13.8001				5.27951	6.20807				164.535	137.665				145.242	118.667				5.87629	5.90426				5.50898	6.37931
		32.2936	35.1821				15.0655	16.753				74.3478	96.5322				50.3382	62.5701				5.0495	4.4385				5.79545	6.30682
		29.6544	42.4225				14.0496	20.5357				142.512	70.5553				100.251	40.624				5.24038	4.75138				6.0221	4.94048
		19.3061	40.1057				8.72483	19.1083				100.934	59.2128				81.4474	35.4651				4.5045	4.62766				5.68182	5.08876
		37.2214	42.9746				17.6856	20.6107				74.3478	51.5929				46.6745	29.421				4.85577	4.94681				5.70621	5.08772
		6.02265	8.74367				2.67857	3.90805				181.374	169.556				170.451	154.731				5.14019	5.44944				6.25	5.40698
			11.7822					5.20231					99.8001					88.0415					4.63855					5.84337

## Sheet: Suppl Figure 3
Supplementary Figure 3. WT EOS activity in protecting immune cells from apoptosis.
Supplementary Figure 3a (Neutrophil death 20μM H2O2 4hrs, Annexin V+PI-%)
Control	WT-lysate	H2O2 (20μM)	H2O2 (20μM)+WT-lysate
7.46	6.32	10.6	8.16
7.09	5.13	23.4	7.59
5.72	5.11	17.2	6.37
9.76	7.71	17.6	8.79
Supplementary Figure 3b (Neutrophil death 20μM H2O2 12hrs, Annexin V+PI-%)
Control	WT-lysate	H2O2 (20μM)	H2O2 (20μM)+WT-lysate
18.2	15.9	34.8	17.1
10.1	13.9	28.4	18.3
26	24.6	40.8	27.6
Supplementary Figure 3c (Macrophage death 100μM H2O2 24hrs, Annexin V+PI-%)
Control	WT-lysate	H2O2 (100μM)	H2O2 (100μM)+WT-lysate
20.1	26.6	50.5	25.9
22.7	31.8	43.6	29.95
15	23.7	65.8	14.2
16.8	10.5	65.4	19.2
Supplementary Figure 3d (Lymphocyte death 100μM H2O2 12hrs, Annexin V+PI-%)
Control	WT-lysate	H2O2 (100μM)	H2O2 (100μM)+WT-lysate
20.6	21.8	67	40.5
20.7	21.8	70	38.3
20.9	21.1	66.1	30.9
20.6	21.3	57.4	26.5
Supplementary Figure 3e (CD4+ T-cell death 20μM H2O2 4hrs, Annexin V+PI-%)
Control	WT-lysate	H2O2 (20μM)	H2O2 (20μM)+WT-lysate
22.6	20.6	59	47.7
19.9	21	61.1	46.3
18.3	21.7	55.2	42.8
18.8	18.3	55.4	50.1
Supplementary Figure 3f (CD8+ T-cell death 100μM H2O2 4hrs, Annexin V+PI-%)
Control	WT-lysate	H2O2 (100μM)	H2O2 (100μM)+WT-lysate
7.21	7.11	45.4	15.9
8.58	6.69	40.1	18.8
7.77	6.33	46.4	13.9
7.34	6.87	49.4	17.2

## Sheet: Suppl Figure 5
Supplementary Figure 5. CD45.1+SiglecF+ EOS preparation and adoptive transfer.
Supplementary Figure 5c (CD45.1+ SiglecF+ cells number/heart)				Supplementary Figure 5c (CD45.1+ SiglecF+ cells %in heart)
Day1	Day3			Day1	Day3
1782.79	1343			3.31	2.88
2246.85	785.703			6.06	1.35
3070.55	538.345			4.21	1.04
Supplementary Figure 5d (CD45.1+ SiglecF+ cells %in blood)
Day1	Day3
1.43	0.32
1.54	0.8
2.1	0.28

[truncated: 8 more sheets: Suppl Figure 6, Suppl Figure 7, Supple Figure 8, Suppl Figure 9, Suppl Figure 10, Suppl Figure 11, Suppl Figure 12, Suppl Figure 13]
